# Supplementary material for: Genome-wide association study identified three major QTL for carcass weight including the PLAG1-CHCHD7 QTN for stature in Japanese Black cattle
Source: BMC Genet. 2012 May 20;13:40. doi: 10.1186/1471-2156-13-40 (PMC3403917; doi:10.1186/1471-2156-13-40)
Supplement: Additional file 5 — Microsatellite markers and haplotypes of the animals used for targeted resequencing. This table shows marker information, such as primer sequences and physical positions, as well as haplotypes of the animals used for targeted resequencing. [file 1471-2156-13-40-S5.xlsx]

## Sheet: Additional file 5
Additional file 5. Microsatellite markers and haplotypes of the animals used for targeted resequencing
Marker name1)	BTA	Shirakawa-USDA linkage map (cM)2)	Btau4.0 (bp)3)	UMD3.0 (bp)3)	Number of alleles4)	Hetero-zygosity4)	Sire D5)		Sire I5)		Sire J5)		SN0882		Sire V		Sire II		Sire VII		Marker name	Forward primer	Reverse primer
							Q1	q1	Q2	q2	Q2	q3	q1	q1	Q1	Q1	Q1	Q'	Q2	Q''
DIK7100	14		22361447	24161127	4	0.547038	2	1	2	1	2	1	1	1							DIK7100	AGCTCTGACCTCCGTCACAT	GGGAAGGAAAGAAGACAGGG
DIK7101	14		22412188	24211867	4	0.426056	1	1	1	1	1	2	1	1							DIK7101	CCTGTGAAGACACAGCAACTTC	CCATGGGGTCACAAAGAATC
DIK7102	14		22524228	24326534	3	0.48951	2	1	2	1	2	2	1	1							DIK7102	GTCTTGCCTTGGGTGTTGTT	TTTAACTTGGGCAAACTCCG
DIK7103	14		22720471	24524302	4	0.5	1	2	1	3	1	2	2	2							DIK7103	GAGAGCAGTCCCAGGAGTTG	AGCTAGCTATTATATGTATGGGCTTT
DIK7104	14		22813043	24617513	4	0.29	1	2	1	1	1	3	2	2	1	1	1	1	1	1	DIK7104	TGAATCTAACAAATCTTTGAGTGACA	TGGCAGTGGAATAGAGTTATTTT
DIK7105	14		22976221	24795791	3	0.29	2	2	2	1	2	2	2	2	2	2	2	2	2	2	DIK7105	AGTTCTCCTGGCCTCGGTAT	ATGGGTATGCAGGGATGTGT
DIK7106	14		23102782	24890355	2	0.34	1	2	1	2	1	1	2	2	1	1	1	1	1	1	DIK7106	TCCAGTTCTCTTTGAAAACTTTG	AAAACCCCACACACCATAAGTC
DIK7107	14		23448278	25235954	4	0.24	1	1	1	1	1	1	1	1	1	1	1	2	1	2	DIK7107	TCAGAGCCTCCCTCAGGTAA	GCACAGCCAAATTTTCTCCT
DIK7108	14		23484191	25271864	3	0.44	2	1	2	1	2	1	1	1	2	2	2	1	2	1	DIK7108	CAGGCTGCCCATCCTCTAT	CCTTCCAAGTGACCAGCTCT
DIK7109	14		23492841	25280516	5	0.517361	2	3	2	3	2	4	3	3	2	2	2	1	2	1	DIK7109	AAATTCTCTGGTCCCCAGGT	GGCCAGGCCTGTCGTAATA
Hapmap46986-BTA-34282	14		23519449	25307116			T	C	T	C	T	C	C	C	T	T	T	T	T	T	Hapmap46986-BTA-34282	CCTCAGCCTTCTGGATTCAC	CAGTGGCCCCTTCTATTCTG
DIK7110	14		23529743	25317410	4	0.487719	3	1	3	1	3	2	1	1	3	3	3	2	3	2	DIK7110	TGGCAGGAACTCGTATTGGT	CACTAGCACCACCTGGGAAG
DIK7111	14		23583184	25341518	7	0.527778	5	5	1	5	1	2	5	5	5	5	5	3	1	4	DIK7111	CCTTCACTCACCCTCACCAT	CCAGCCCCACTGAGATAAAA
DIK7112	14		23594299	25330301	6	0.513986	3	2	3	2	3	1	2	2	3	3	3	4	3	4	DIK7112	ATGCCTGCTGAAACTGACAA	CACTGGACCATCAGGGAAGT
DIK7113	14		23661840	25449899	7	0.673611	1	3	4	2	4	3	3	3	1	1	1	1	4	4	DIK7113	GGACAGGCTCAGAGACCCTT	CCCACATGCCACAACATAGA
DIK7114	14		23677834	25465889	7	0.585366	2	2	1	3	1	2	2	2							DIK7114	ACACAGAGCAGGATGGGTCT	AAAATTTGGAAAGGATGGGC
DIK7115	14		23912963	25721167	6	0.576389	1	1	2	3	2	2	1	1							DIK7115	GAACAGAGGAGCCTGACAGC	TTCGAGTGATGCTTCCAAAA
DIK7116	14		24205914	26087482	7	0.574913	1	2	1	3	1	4	2	2							DIK7116	TAGGTGCTTGGCTACCCATT	CAGAGGGTGCTTTTCAGGAG
DIK7013	14		25968925	27812710	5	0.454861	3	2	3	3	3	1									DIK7013	GenBank Acc. AB204965
DIK7015	14		25992889	27836668	8	0.548611	3	4	3	2	3	1									DIK7015	GenBank Acc. AB204967
DIK7018	14		26208181	28052293	6	0.479021	2	3	2	1	2	2									DIK7018	GenBank Acc. AB204970
NRKM-040	14	47.116	26656613	28409241	9	0.362369	3	3	3	1	3	2									NRKM-040	GenBank Acc. AB166533
1)Markers numbered DIK7100 to DIK7116 were developed in this study.
2)Ihara et al. Genome Res 2004, 14: 1987-1998.
3)Position of the first base of a forward or reverse primer is shown.
4)These were culculated using the population used for LD mapping.
5)Takasuga et al. Mamm Genome 2007, 18: 125-136.
