# Supplementary material for: Genome-wide association study identified three major QTL for carcass weight including the PLAG1-CHCHD7 QTN for stature in Japanese Black cattle
Source: BMC Genet. 2012 May 20;13:40. doi: 10.1186/1471-2156-13-40 (PMC3403917; doi:10.1186/1471-2156-13-40)
Supplement: Additional file 6 — Candidate QTN examined for an association with carcass weight. This table shows the information on sequence variations such as genomic positions, primer sequences, and Q and q alleles in the Japanese Black sires segregating CW-1. [file 1471-2156-13-40-S6.xlsx]

## Sheet: Additional file 6
Additional file 6. Candidate QTN examined for an association with carcass weight
Name	BTA	SNP position (Btau40)	SNP position (UMD3.0)	PhastCons score	Reference allele on Btau4.0	Q allele	q allele	Gene	Amino acid change	Forward primer	Reverse primer	Comment
PhastCons_SNP1	14	22822729	24627194	0.952756	C	C	T			GGCTGAGAGCAGCACAAACT	GGCAGCGCATACACTACAAT	This SNP was false.
MOS_e1	14	23189480	24977053	0	G	G	C	MOS	5'-UTR	GCGAGGGCATCTCTCCTG	CTGTAAGTGCCCAAGGGAAA
FJX_250879	14	23215765	25003338	0.897638	C	C	G			ATGGGATCACCACAGACCAT	TGCACAGAATCAGTGTGTCTTTT
PLAPROTRI	14	23264810	25052396	0.992126	(CCG)11	(CCG)11	(CCG)9			TGGAAATTGTTTCCTTACGC	TCTTAACACTTGGGCTTGACG	PCR was performed using GC buffer II (Takara, Japan).
PLAPROSNP	14	23264854	25052440	0.992126	G	G	A			TTCCAGCAGCCATTGTAGTG	CAATCGGAGCGCGAGGCT
SDR16C5_e1	14	23329947	25117469	0	A	G	A	SDR16C5	A>G: Val>Ala	CTGATATCCCAGAGCACAAGC	CACTTCTGCAAGGGAGTATGG
SDR16C6_3UTR	14	23365698	25153852	0.0227244	TTA	TTA	---	SDR16C6	3'-UTR	GGTCATCCAGCTCCAGTAGG	AGCCGTTCCAGTGTCAGAGA
PENK_e3	14	23430793	25218997	0.992126	G	G	A	PENK	synonymous	GGGGCTTCAGGTCACTGAT	TTAAAGAGAAGCCCCCACCT
PhastCons_SNP4	14	23476203	25263876	0.968504	G	A	G			GCTGTGGATCTATTATTGAGTTAGGA	TTGGACACAAAAGATTCAGGTG
PhastCons_SNP5	14	23476204	25263877	0.968504	A	G	A			The same as above	The same as above
PhastCons_SNP6	14	23506780	25294447	0.991134	G	T	G			AAGGCCCAAAGAAATGTTCC	CCATGCTATCCTGATCCTAGC
